# Supplementary material for: Children with Secondary Care Episodes for Otitis Media Have Poor Literacy and Numeracy Outcomes: A Data Linkage Study
Source: Int J Environ Res Public Health. 2021 Oct 15;18(20):10822. doi: 10.3390/ijerph182010822 (PMC8535982; doi:10.3390/ijerph182010822)
Supplement: Supplementary file 1 [file ijerph-18-10822-s001.zip]

Archive with 1 entries (1 files):
- ijerph-1398564-supplementary.pdf
